# Supplementary material for: Prevalence of Rotavirus in Diarrheic Piglets on RVA-Vaccinated and Non-Vaccinated Farms
Source: Pathogens. 2025 Oct 18;14(10):1055. doi: 10.3390/pathogens14101055 (PMC12567190; doi:10.3390/pathogens14101055)
Supplement: Supplementary file 1 [file pathogens-14-01055-s001.zip]

Archive with 1 entries (1 files):
- pathogens-3896808-supplementary.pdf
